# Supplementary material for: Efficacy and safety of next-generation tick transcriptome-derived direct thrombin inhibitors
Source: Nat Commun. 2021 Nov 25;12:6912. doi: 10.1038/s41467-021-27275-8 (PMC8617063; doi:10.1038/s41467-021-27275-8)
Supplement: Supplementary file 4 — Source Data [file 41467_2021_27275_MOESM4_ESM.xlsx]

## Sheet: Table 1
	Ki (pM) when tested with S2238=100 uM						mean	SD	n
bivalirudin	1953	1717	1668				1779.33	152.382	3
BV001	no inhibition
variegin	214.7	322	294				276.9	55.6564	3
avathrin	722.8	578	570.2				623.667	85.9405	3
DAA34688.1 repeat 1	34.02	48.93	46.71				43.22	8.04438	3
DAA34688.1 repeat 1B	25.56	16.33	19.55				20.48	4.68475	3
DAA34688.1 repeat 1C	5.119	7.776	6.654				6.51633	1.33384	3
UV003	5.312	3.852	3.477				4.21367	0.969489	3
UV004	4.857	4.135	4.667				4.553	0.374257	3
UV005	19.53	14.04	14.48				16.0167	3.05058	3
UV012	27.07	28.17	13.71				22.9833	8.04975	3
UV013	6.096	4.487	2.883				4.48867	1.6065	3
UV011	2270	807	1900				1659	760.692	3
	Ki (pM) when tested with S2238=100uM	Ki (pM) when tested with S2238=150uM	Ki (pM) when tested with S2238=200uM	Ki (pM) when tested with S2238=300uM	Ki (pM) when tested with S2238=400uM
Ultravariegin	3.79424	3.60367	4.57878	3.51782	4.60924		4.02075	0.532898	5

## Sheet: Fig. 2A
	[DAA34688.1 repeat 1] (nM)
	16	8	4	2	1	0.5	0.25	0.125	0.0625	0.03125	0
time (s)	Absorbance at 405 nm
0	0.0489	0.0482	0.0501	0.0498	0.0504	0.0526	0.0497	0.0507	0.0497	0.0496	0.0518
42	0.0493	0.0499	0.0535	0.0541	0.0549	0.0574	0.0551	0.0557	0.055	0.0546	0.0568
83	0.0505	0.0506	0.0552	0.0571	0.0591	0.0617	0.0602	0.0609	0.0602	0.0599	0.0623
125	0.0509	0.0515	0.0561	0.0591	0.0624	0.0657	0.0645	0.0656	0.0653	0.0651	0.0677
167	0.0523	0.0525	0.0573	0.0618	0.0656	0.0697	0.0693	0.0708	0.0709	0.071	0.0732
209	0.0524	0.0532	0.0581	0.063	0.0683	0.0734	0.0736	0.0755	0.0759	0.0759	0.0786
250	0.0524	0.0537	0.059	0.065	0.0706	0.0768	0.078	0.0804	0.0813	0.0815	0.0847
292	0.053	0.0546	0.0599	0.067	0.0732	0.0803	0.0818	0.0847	0.0858	0.0861	0.0896
334	0.0538	0.0548	0.0617	0.069	0.0764	0.0844	0.0865	0.0902	0.0916	0.0917	0.0952
375	0.0545	0.0557	0.0628	0.0715	0.0793	0.0881	0.0912	0.0955	0.097	0.0979	0.1013
417	0.0552	0.0563	0.0635	0.0729	0.0822	0.0917	0.0952	0.0997	0.1018	0.1027	0.1067
459	0.0557	0.0568	0.0648	0.074	0.0849	0.095	0.0995	0.1048	0.1069	0.1081	0.1122
500	0.0563	0.0575	0.0656	0.0755	0.0872	0.0985	0.1039	0.1099	0.1119	0.1133	0.1179
542	0.0566	0.0587	0.067	0.0775	0.09	0.1022	0.1087	0.115	0.1177	0.1193	0.1239
584	0.0571	0.0591	0.0679	0.0793	0.0925	0.1061	0.1136	0.1197	0.1225	0.1245	0.1294
626	0.0581	0.0598	0.069	0.0807	0.0948	0.1101	0.1182	0.1249	0.1278	0.1299	0.1351
667	0.06	0.0606	0.0701	0.0828	0.0977	0.1141	0.1225	0.1296	0.1335	0.1354	0.1408
709	0.0597	0.0613	0.0714	0.0846	0.1005	0.1174	0.1266	0.1344	0.1387	0.1407	0.1463
751	0.0609	0.0621	0.0723	0.0869	0.1033	0.1212	0.1313	0.1395	0.1442	0.1462	0.1521
792	0.0624	0.0628	0.0739	0.0887	0.1061	0.1251	0.1355	0.144	0.1485	0.1512	0.1575
834	0.0624	0.064	0.0752	0.0906	0.1091	0.1297	0.1406	0.1495	0.1537	0.157	0.1632
876	0.063	0.0643	0.0761	0.0926	0.1119	0.1333	0.1449	0.1541	0.1584	0.1623	0.1687

## Sheet: Fig. 2B
[DAA34688.1 repeat 1] (nM)	Vs/Vo	Vs/Vo	Vs/Vo
20.96	0.118807	0.0799718	0.0974368
10.48	0.129207	0.137255	0.151836
5.24	0.203568	0.252362	0.262389
2.62	0.337513	0.383391	0.384327
1.31	0.500492	0.665913	0.603361
0.655	0.671299	0.77885	0.748434
0.3275	0.800108	0.908446	0.878828
0.16375	0.87965	0.974341	0.919533
0.081875	0.930014	0.975326	0.980349
0.0409375	0.962527	0.978438	0.98898
0	1	1	1
[DAA34688.1 repeat 1B] (nM)	Vs/Vo	Vs/Vo	Vs/Vo
16	0.0847002	0.0499227	0.101658
8	0.100029	0.0847141	0.0831657
4	0.227853	0.148208	0.151729
2	0.276526	0.255742	0.292232
1	0.566712	0.453475	0.505615
0.5	0.74774	0.641375	0.608708
0.25	0.87244	0.770804	0.773182
0.125	0.831802	0.840285	0.833767
0.0625	0.927007	0.896401	0.895337
0.03125	0.959117	0.931396	0.9287
0	1	1	1
[DAA34688.1 repeat 1C] (nM)	Vs/Vo	Vs/Vo	Vs/Vo
12.32	0.0708722	0.0308401	0.0940375
6.16	0.0785322	0.0283648	0.0908067
3.08	0.0937672	0.107393	0.115574
1.54	0.178095	0.238254	0.177418
0.77	0.348442	0.432065	0.398924
0.385	0.592227	0.642209	0.647902
0.1925	0.758988	0.811398	0.809413
0.09625	0.874143	0.88754	0.901124
0.048125	0.930892	0.949643	0.947334
0.0240625	0.95357	0.990515	0.968226
0	1	1	1
[ultravariegin]	Vs/Vo	Vs/Vo	Vs/Vo	Vs/Vo	Vs/Vo	Vs/Vo	Vs/Vo
16	0.0556971	0.0556836	0.0560015	0.0714097	0.0625194	0.006701	0.009512
8	0.0550494	0.0561538	0.0626807	0.0682796	0.0604574	0.049969	0.122569
4	0.0729251	0.0757197	0.0711736	0.0735523	0.0667273	0.072553	0.043285
2	0.107866	0.117986	0.109746	0.106903	0.081146	0.100669	0.10809
1	0.263549	0.214885	0.235323	0.183981	0.176178	0.210307	0.243716
0.5	0.543832	0.481959	0.494512	0.482803	0.449984	0.421471	0.491307
0.25	0.769791	0.673896	0.707747	0.827513	0.738684	0.660283	0.722456
0.125	0.894498	0.72204	0.833872	0.921754	0.844151	0.802101	0.83751
0.0625	0.979408	0.726826	0.921761	0.504253	0.910313	0.881775	0.916442
0.03125	1.00881	0.860483	0.931094	0.975456	0.948929	0.930419	0.981361
0	1	1	1	1	1	1	1
[UV003] (nM)	Vs/Vo	Vs/Vo	Vs/Vo
16	0.0601387	0.0613496	0.0609369
8	0.0718835	0.06507	0.0625616
4	0.0908359	0.0839929	0.0822621
2	0.145631	0.122106	0.118795
1	0.263862	0.233094	0.223849
0.5	0.5048	0.45432	0.444743
0.25	0.695075	0.660461	0.668841
0.125	0.8364	0.809106	0.820795
0.0625	0.894088	0.881638	0.888474
0.03125	0.935748	0.92382	0.93569
0	1	1	1
[UV004] (nM)	Vs/Vo	Vs/Vo	Vs/Vo
16	0.0558369	0.0574331	0.0677999
8	0.0718465	0.0666543	0.074568
4	0.0884425	0.0840991	0.0957599
2	0.135023	0.128283	0.145429
1	0.252915	0.237912	0.257355
0.5	0.449367	0.462273	0.383875
0.25	0.652787	0.657262	0.52727
0.125	0.785092	0.793147	0.701279
0.0625	0.873141	0.869812	0.806151
0.03125	0.831228	0.927723	0.79359
0	1	1	1
[UV005] (nM)	Vs/Vo	Vs/Vo	Vs/Vo
16	0.0716451	0.0680129	0.0705648
8	0.0906159	0.0870347	0.0891406
4	0.139564	0.120163	0.130053
2	0.29344	0.216918	0.240851
1	0.506716	0.412845	0.429582
0.5	0.708133	0.647023	0.649486
0.25	0.838483	0.719045	0.775971
0.125	0.884948	0.806169	0.86145
0.0625	0.946481	0.880494	0.917265
0.03125	0.962168	0.890788	0.94681
0	1	1	1
[UV012] (nM)	Vs/Vo	Vs/Vo	Vs/Vo
16	0.083357	0.0820958	0.0791024
8	0.111931	0.109769	0.0995455
4	0.188132	0.190259	0.15097
2	0.341566	0.353481	0.209335
1	0.572884	0.578275	0.419124
0.5	0.747985	0.767535	0.599767
0.25	0.80456	0.834976	0.739465
0.125	0.913201	0.894455	0.845538
0.0625	0.929411	0.938545	0.879749
0	1	1	1
[UV013] (nM)	Vs/Vo	Vs/Vo	Vs/Vo
16	0.0643477	0.0653702	0.0587679
8	0.0675041	0.0585622	0.0598757
4	0.0938196	0.0886955	0.0859607
2	0.140335	0.129761	0.123605
1	0.295034	0.255821	0.207206
0.5	0.518242	0.491674	0.378799
0.25	0.744874	0.660181	0.622888
0.125	0.828613	0.816635	0.743501
0.0625	0.903024	0.90595	0.867155
0.03125	0.950961	0.969619	0.874903
0	1	1	1

## Sheet: Fig. 2C
[S2238] (uM)	Apparent Ki (nM)								mean	SD	n
100	0.1433	0.1485	0.1271	0.136	0.076	0.08908	0.1238		0.12054	0.0275862	7
150	0.2919	0.3208	0.1531	0.1349	0.04757	0.07129			0.169927	0.113005	6
200	0.2707	0.2145	0.4611	0.2278	0.3605	0.1835			0.28635	0.105308	6
300	0.3478	0.2802	0.3636	0.2675	0.3821				0.32824	0.0513104	5
400	0.652	0.6021	0.7195	0.7476	0.4301	0.2801			0.5719	0.18179	6

## Sheet: Fig. 2D
[UV011] (nM)	% inhibition	% inhibition	% inhibition			mean	SD	n
30	88.0506	89.4272	87.3111			88.263	1.07393	3
10	78.4125	83.1761	78.5756			80.0547	2.70443	3
3	55.1162	73.0579	67.8835			65.3526	9.23473	3
1	32.1684	48.1618	34.2125			38.1809	8.70395	3
0.3	12.7009	35.1862	24.3671			24.0847	11.2453	3
0.1	5.73077	15.5056	23.106			14.7808	8.71028	3
0.03	4.4676	8.68573	14.1555			9.10294	4.8574	3
0.01	2.05807	5.65469	9.89075			5.86784	3.92069	3
0	0	0	0			0	0	3
[BV001] (nM)	% inhibition	% inhibition	% inhibition	% inhibition		mean	SD	n
100000		-18.4775	-17.3865	-13.2561		-16.3734	2.7542	3
30000		-19.0817	-10.6323	-24.7251		-18.1463	7.09277	3
10000	-18.951	-16.081	-22.3169	-18.7353		-19.021	2.55559	4
3000	-13.4145	-15.1948	-18.6893	-13.9042		-15.3007	2.38058	4
1000	-2.92434	-8.99204	-9.8106	-8.16968		-7.47417	3.10631	4
300	1.17598	-2.62813	-0.711494	-1.09976		-0.815853	1.56453	4
100	4.23561	3.05105	3.57751	4.08484		3.73725	0.537143	4
30	5.67177	2.58786	4.01844	5.77376		4.51296	1.51471	4
10	5.52607	3.15175	3.87814	7.60016		5.03903	1.97535	4
3	4.11073	3.53439	7.9066	5.91123		5.36574	1.97336	4
1	4.19398					4.19398	#DIV/0!	1
0.3	3.67364					3.67364	#DIV/0!	1

## Sheet: Fig. 2E
Serine protease	thrombin
[ultravariegin] (nM)	% inhibition	% inhibition	% inhibition		mean	SD	n
10	93.7437	93.3582	92.2542		93.1187	0.773062	3
1	74.3894	79.3786	77.2474		77.0051	2.50337	3
0.1	16.1202	22.9126	43.005		27.346	13.9799	3
Serine protease	plasmin
[ultravariegin] (nM)	% inhibition	% inhibition	% inhibition		mean	SD	n
100000	5.49156	21.2242	10.291		12.3356	8.06317	3
10000	-10.3125	8.1879	18.0075		5.29432	14.38	3
1000	-13.1845	21.1258	4.65272		4.19803	17.1597	3
Serine protease	TPA
[ultravariegin] (nM)	% inhibition	% inhibition	% inhibition		mean	SD	n
100000	-6.51868	-15.964	3.87105		-6.20388	9.92128	3
10000	-0.95957	-5.54386	-1.14282		-2.54875	2.59546	3
1000	-3.89585	-10.9281	-1.61184		-5.47859	4.85561	3
Serine protease	urokinase
[ultravariegin] (nM)	% inhibition	% inhibition	% inhibition		mean	SD	n
100000	11.1141	21.3667	12.9614		15.1474	5.46473	3
10000	12.8821	3.75885	9.27768		8.63955	4.59498	3
1000	-6.22849	14.5088	-3.02047		1.75328	11.1625	3
Serine protease	APC
[ultravariegin] (nM)	% inhibition	% inhibition	% inhibition		mean	SD	n
100000	5.68534	-2.38856	-0.261481		1.01177	4.18484	3
10000	13.4727	14.0841	22.8741		16.8103	5.26031	3
1000	1.01294	0.45238	10.8678		4.11104	5.85823	3
Serine protease	FXIIa
[ultravariegin] (nM)	% inhibition	% inhibition	% inhibition		mean	SD	n
100000	2.02738	-2.47729	2.35746		0.635849	2.7011	3
10000	0.853573	-0.661529	4.94298		1.71168	2.89912	3
1000	-1.06217	0.63052	1.54906		0.372468	1.3246	3
Serine protease	FXIa
[ultravariegin] (nM)	% inhibition	% inhibition	% inhibition		mean	SD	n
100000	15.5619	14.053	5.8676		11.8275	5.21628	3
10000	21.5612	7.15397	-4.46339		8.08393	13.0372	3
1000	8.20414	3.7757	-0.0668673		3.97099	4.13896	3
Serine protease	Fxa
[ultravariegin] (nM)	% inhibition	% inhibition	% inhibition		mean	SD	n
100000	2.93548	4.09292	6.35465		4.46101	1.73905	3
10000	3.41352	5.00617	2.97635		3.79868	1.06832	3
1000	3.08535	3.15909	2.44618		2.89687	0.392048	3
Serine protease	FIXa
[ultravariegin] (nM)	% inhibition	% inhibition	% inhibition		mean	SD	n
100000	3.5036	3.88788	4.14954		3.84701	0.324905	3
10000	5.464	4.7883	4.85163		5.03464	0.373178	3
1000	6.43601	6.09175	6.61092		6.37956	0.264149	3
Serine protease	FVIIa
[ultravariegin] (nM)	% inhibition	% inhibition	% inhibition		mean	SD	n
100000	14.4582	13.4347	12.9404		13.6111	0.774102	3
10000	5.06049	5.5456	3.7239		4.77667	0.94343	3
1000	0.0691324	4.58958	-1.05392		1.2016	2.98733	3
Serine protease	kallikrein
[ultravariegin] (nM)	% inhibition	% inhibition	% inhibition		mean	SD	n
100000	4.19312	2.03351	5.27989		3.83551	1.65247	3
10000	-1.39731	-2.27887	0.296833		-1.12645	1.30904	3
1000	-2.58538	5.30221	6.5911		3.10264	4.96795	3
Serine protease	chymotrypsin
[ultravariegin] (nM)	% inhibition	% inhibition	% inhibition		mean	SD	n
100000	0.493323	5.38376	7.75887		4.54532	3.70463	3
10000	17.3217	15.8378	15.231		16.1302	1.07558	3
1000	-1.45624	2.3171	0.28109		0.38065	1.88864	3
Serine protease	trypsin
[ultravariegin] (nM)	% inhibition	% inhibition	% inhibition		mean	SD	n
100000	-5.07794	-14.668	-11.3055		-10.3505	4.86582	3
10000	12.3344	5.73678	10.9487		9.67329	3.47882	3
1000	-3.31132	-10.1357	-3.9524		-5.7998	3.76863	3

## Sheet: Fig. 3A
[variegin] (uM)	APTT (s)				mean	SD	n
3	1.637	1.585	1.005		1.409	0.350839	3
1	3.824	3.828	3.736		3.796	0.052	3
0.3	3.873	3.892	3.8		3.855	0.0485695	3
0.1	3.867	3.875			3.871	0.00565685	2
0.03	3.874	3.889	3.813		3.85867	0.0402534	3
0.01	3.871	3.887	3.853		3.87033	0.0170098	3
0.003	3.875	3.896			3.8855	0.0148492	2
0	3.846	3.909	3.842		3.86567	0.037581	3
[ultravariegin] (uM)	APTT (s)				mean	SD	n
1	94.5	97.2	93.9		95.2	1.75784	3
0.3	72.5	69.5	68.6		70.2	2.04206	3
0.1	53	51.6	50.9		51.8333	1.06927	3
0.03	40.3	40.1	39.4		39.9333	0.472582	3
0.01	32.3	31.6	32.2		32.0333	0.378594	3
0.003	29.2	29.6	29.6		29.4667	0.23094	3
0.001	29.5	29.1	29.2		29.2667	0.208167	3
0.0003	29	29.1	28.9		29	0.1	3
0	30.5	29.1	29.1		29.5667	0.80829	3
[bivalirudin] (uM)	APTT (s)				mean	SD	n
3	96.3	98.6	95.9		96.9333	1.45717	3
1	65.3	65.5	63.4		64.7333	1.15902	3
0.3	50.9	49.6	48.6		49.7	1.15326	3
0.1	38.1	38.4	37.7		38.0667	0.351188	3
0.03	32.4	32.5	32.2		32.3667	0.152753	3
0.01	29.6	29.9	30		29.8333	0.208167	3
0.003	29.1	29.3	29.5		29.3	0.2	3
0.001	29.1	29.2	29.3		29.2	0.1	3
0	29.3	29.2	29.3		29.2667	0.057735	3
[UFH] (uM)	APTT (s)				mean	SD	n
0.3	82.4	85.7	86.8		84.9667	2.28983	3
0.2	60.1	64.1	62.6		62.2667	2.02073	3
0.1	38.3	41	40.6		39.9667	1.45717	3
0.05	32	32.6	32.2		32.2667	0.305505	3
0.025	28.7	29.7	28.8		29.0667	0.550757	3
0	27.9	28.2	27.9		28	0.173205	3

## Sheet: Fig. 3B
[variegin] (uM)	min1 fold change				mean	SD	n
3	0.425637	0.405475	0.261583		0.364231	0.0894663	3
1	0.99428	0.979279	0.97241		0.98199	0.011184	3
0.3	1.00702	0.995651	0.989068		0.997247	0.00908176	3
0.1	1.00546	0.991302			0.998381	0.0100113	2
0.03	1.00728	0.994884	0.992452		0.998205	0.00795272	3
0.01	1.0065	0.994372	1.00286		1.00125	0.00622393	3
0.003	1.00754	0.996674			1.00211	0.00768339	2
0	1	1	1		1	0	3
[ultravariegin] (uM)	min1 fold change				mean	SD	n
1	0.909991	0.891862	0.893348		0.8984	0.0100654	3
0.3	0.971647	0.975719	0.960754		0.969373	0.00773751	3
0.1	0.982223	0.979317	0.972506		0.978015	0.00498785	3
0.03	0.991449	0.990782	0.982705		0.988312	0.00486733	3
0.01	1.00315	1.00922	0.986253		0.99954	0.0119004	3
0.003	1.00765	1.00585	0.994678		1.00272	0.00702659	3
0.001	1.01418	1.00967	0.993348		1.00573	0.010958	3
0.0003	1.00968	0.998426	0.994678		1.00093	0.00780519	3
0	1	1	1		1	0	3
[bivalirudin] (uM)	min1 fold change				mean	SD	n
3	0.591283	0.575812	0.616667		0.594587	0.0206268	3
1	0.996442	1.00179	1.00946		1.00256	0.006543	3
0.3	1.00423	1.00761	1.01306		1.0083	0.00445879	3
0.1	1.00133	1.0056	1.00878		1.00524	0.00373781	3
0.03	1.00044	0.999104	1.00428		1.00128	0.00268586	3
0.01	1.00867	0.998656	1.00428		1.00387	0.00502069	3
0.003	0.997554	1.00336	0.998649		0.999854	0.00308476	3
0.001	0.994885	1.00067	1.00405		0.99987	0.00463653	3
0	1	1	1		1	0	3
[UFH] (uM)	min1 fold change				mean	SD	n
0.3	0.523112	0.516868	0.517903		0.519295	0.00334648	3
0.2	0.67283	0.652073	0.667099		0.664001	0.0107197	3
0.1	0.877247	0.86634	0.861962		0.868516	0.00787161	3
0.05	0.960195	0.961885	0.961339		0.96114	0.000862404	3
0.025	0.996405	0.998197	0.992475		0.995692	0.0029267	3
0	1	1	1		1	0	3

## Sheet: Fig. 3C
[variegin] (uM)	TTPeak (fold change)	TTPeak (fold change)	TTPeak (fold change)		mean	SD	n
1		4.52381	3.27952		3.90167	0.879844	2
0.1	1.94417	4.12714	4.1998		3.4237	1.28183	3
0.03	1.13917	3.13238	1.97608		2.08254	1.00086	3
0.01	1.43083	2.34381	1.92626		1.9003	0.457041	3
0	1	1	1		1	0	3
[ultravariegin] (uM)	TTPeak (fold change)	TTPeak (fold change)	TTPeak (fold change)		mean	SD	n
1	3.472	2.661	4.26604		3.46634	0.802533	3
0.1	1.89262	1.961	2.00258		1.95207	0.0555215	3
0.01	1.25763	1.3835	1.33104		1.32406	0.0632256	3
0.001	0.961375	1.0945	1.03874		1.03154	0.0668542	3
0	1	1	1		1	0	3
[bivalirudin] (uM)	TTPeak (fold change)	TTPeak (fold change)	TTPeak (fold change)		mean	SD	n
6	3.125	5.4181	4.12207		4.22172	1.14979	3
4	2.56917	3.77238	2.60289		2.98148	0.685149	3
3	1.93083	2.68238	2.3702		2.32781	0.377563	3
1.5	1.70833	2.46048	2.21475		2.12785	0.383527	3
0	1	1	1		1	0	3
[UFH] (uM)	TTPeak (fold change)	TTPeak (fold change)	TTPeak (fold change)		mean	SD	n
0.2	12	7.13762	6.73443		8.62402	2.93063	3
0.1	10.6392	8.11095	6.01345		8.25452	2.3162	3
0.05	3.61083	5.80143	3.68959		4.36728	1.24263	3
0.025	1.2775	2.44952	1.89287		1.8733	0.586257	3
0	1	1	1		1	0	3

## Sheet: Fig. 3D
[variegin] (uM)	Peak (Fold change)	Peak (Fold change)	Peak (Fold change)		mean	SD	n
1		0.678402	0.393295		0.535848	0.201601	2
0.1	0.927073	0.649731	0.246391		0.607732	0.342279	3
0.03	0.894071	0.651102	0.379405		0.641526	0.257467	3
0.01	0.905328	0.693686	0.389258		0.662757	0.259422	3
0	1	1	1		1	0	3
[ultravariegin] (uM)	Peak (Fold change)	Peak (Fold change)	Peak (Fold change)		mean	SD	n
1	0.676589	0.960996	0.830775		0.822787	0.142372	3
0.1	0.696279	0.796053	0.874028		0.788787	0.0890971	3
0.01	0.834574	0.75141	0.839944		0.808643	0.0496377	3
0.001	1.13643	1.08036	1.00698		1.07459	0.0649214	3
0	1	1	1		1	0	3
[bivalirudin] (uM)	Peak (Fold change)	Peak (Fold change)	Peak (Fold change)		mean	SD	n
6	1.46119	0.895647	0.744372		1.03374	0.377836	3
4	1.32114	0.839992	0.790763		0.983966	0.29304	3
3	1.17935	0.662064	0.546083		0.795831	0.337158	3
1.5	1.07796	0.719616	0.437154		0.74491	0.321152	3
0	1	1	1		1	0	3
[UFH] (uM)	Peak (Fold change)	Peak (Fold change)	Peak (Fold change)		mean	SD	n
0.2	0.00804083	0.00484874	0.00602121		0.00630359	0.00161467	3
0.1	0.123899	0.0492253	0.104824		0.0926493	0.0387969	3
0.05	0.296742	0.217034	0.204858		0.239545	0.0499069	3
0.025	0.819116	0.394751	0.398221		0.537363	0.244012	3
0	1	1	1		1	0	3

[truncated: 34 more sheets: Fig. 4A, Fig. 4B, Fig. 4C, Fig. 4D, Fig. 4E, Fig. 4F, Fig. 4F insert, Fig. 5A, Fig. 5B, Fig. 5C, Fig. 6A, Fig. 6B, Fig. 6C, Fig. 7A, Fig. 7B, Fig. 7C, Fig. 7D, Fig. S15A, Fig. S15B, Fig. S15C …]
